# Supplementary material for: Rural Raccoons (Procyon lotor) Not Likely to Be a Major Driver of Antimicrobial Resistant Human Salmonella Cases in Southern Ontario, Canada: A One Health Epidemiological Assessment Using Whole-Genome Sequence Data
Source: Front Vet Sci. 2022 Feb 25;9:840416. doi: 10.3389/fvets.2022.840416 (PMC8914089; doi:10.3389/fvets.2022.840416)
Supplement: Supplementary File 1 — Core-genome multi-locus sequence types, legacy multi-locus sequence types, cgMLST serovars, and gene accession numbers for Salmonella enterica isolates from previous wildlife study. [file Data_Sheet_1.XLSX]

## Sheet: Supplementary File 1
sequencing_id	bioproject	bacterial_species	sample_source	GenBank_assembly_accession	biosample	collection_date	sample_id	mlst_st	cgmlst_serovar	STMMW_06041	STMMW_04641	STMMW_10071	STMMW_01541	STMMW_07891	STMMW_11091	STMMW_01921	STMMW_05731	STMMW_30481	STMMW_39361	STMMW_36931	STMMW_02211	STMMW_27571	STMMW_28181	STMMW_10111	STMMW_13451	STMMW_22251	STMMW_08761	STMMW_01091	STMMW_31031	STMMW_12401	STMMW_40511	STMMW_02131	STMMW_15591	STMMW_25351	STMMW_19481	STMMW_18431	STMMW_41241	STMMW_42011	STMMW_16501	STMMW_34181	STMMW_00071	STMMW_13801	STMMW_14111	STMMW_41211	STMMW_21601	STMMW_17211	STMMW_21901	STMMW_25421	STMMW_01721
N18-00463	PRJNA745182	Salmonella enterica subsp. enterica	Swine manure pit	GCA_020673245.1	SAMN20150089	2013-07-03	13-117-2s	19	Typhimurium	1	5	1	1	1	1	1	1	1	12	1	11	1	111	1	1	1	1	604	1	1	517	1	1	1	1	1	1	1	1	1	1	1	1	1	672	1	317	1	1
N18-00464	PRJNA745182	Salmonella enterica subsp. enterica	Raccoon	GCA_020673205.1	SAMN20150090	2013-07-11	13-1476-2s	19	Typhimurium	1	5	1	1	1	1	1	1	1	12	1	11	1	111	1	1	1	1	604	1	1	517	1	1	1	1	1	1	1	1	1	1	1	1	1	672	1	317	1	716
N18-00465	PRJNA745182	Salmonella enterica subsp. enterica	Raccoon	GCA_020673185.1	SAMN20150091	2013-08-01	13-1507-2s	96	Schwarzengrund	34	13	36	59	4	42	1	57	2	69	30	2	65	4	2	65	2	5	37	14	62	64	55	7	30	36	2	2	9	56	1	45	2	5	369	27	58	41	20	59
N18-00466	PRJNA745182	Salmonella enterica subsp. enterica	Soil	GCA_020673215.1	SAMN20150092	2013-07-29	13-6191-2s	33	Hadar	41	76	27	72	4	75	1	34	1	85	73	56	82	1	70	54	50	41	52	10	6	83	35	7	42	44	1	10	6	1	1	53	32	1	73	82	73	5	77	72
N18-00467	PRJNA745182	Salmonella enterica subsp. enterica	Soil	GCA_020673165.1	SAMN20150093	2013-07-29	13-6196-2s	309	Kiambu	78	631	167	533	8	639	1	425	1	756	601	330	47	4	557	770	1	52	94	4	96	639	15	1	49	229	11	303	4	90	1	307	66	1	25	949	565	73	138	530
N18-00468	PRJNA745182	Salmonella enterica subsp. enterica	Raccoon	GCA_020673085.1	SAMN20150094	2013-09-04	13-1550-3s	33	Hadar	41	76	27	72	4	75	1	34	1	85	73	56	82	1	70	54	50	41	52	10	6	83	35	7	42	44	1	10	6	1	1	53	32	1	73	82	73	5	77	72
N19-00662	PRJNA745182	Salmonella enterica subsp. enterica	Raccoon	GCA_020673105.1	SAMN20150095	2011-06-07	R914	350	Newport	6	7	5	7	4	6	1	6	1	7	7	7	527	4	7	7	7	1	7	7	6	7	1	1	7	7	6	7	6	7	1	7	1	1	7	7	7	5	7	7
N19-00663	PRJNA745182	Salmonella enterica subsp. enterica	Raccoon	GCA_020673145.1	SAMN20150096	2011-06-08	R919	350	Newport	6	7	5	7	4	6	1	6	1	7	7	7	527	4	7	7	7	1	7	7	6	7	1	1	7	7	6	7	6	7	1	7	1	1	7	7	7	5	7	7
N19-00664	PRJNA745182	Salmonella enterica subsp. enterica	Raccoon	GCA_020673115.1	SAMN20150097	2011-06-15	R1325	404	Paratyphi B var. Java	1	604	5	15	1	611	1	410	1	719	15	36	627	4	539	735	1	1	713	7	23	608	57	1	7	13	1	78	1	96	3	5	83	1	25	893	1812	1	74	17
N19-00665	PRJNA745182	Salmonella enterica subsp. enterica	Raccoon	GCA_020673065.1	SAMN20150098	2011-06-15	R932	350	Newport	6	7	5	7	4	6	1	6	1	7	7	7	527	4	7	7	7	1	7	7	6	7	1	1	7	7	6	7	6	7	1	7	1	1	7	7	7	5	7	7
N19-00666	PRJNA745182	Salmonella enterica subsp. enterica	Soil	GCA_020673035.1	SAMN20150099	2011-06-20	S091	13	Agona	1	40	13	39	1	39	1	39	1	44	39	32	43	9	37	41	30	23	40	10	42	40	37	1	10	12	14	32	6	36	1	30	33	3	41	46	37	28	39	38
N19-00667	PRJNA745182	Salmonella enterica subsp. enterica	Soil	GCA_020673025.1	SAMN20150100	2011-06-20	S093	13	Agona	1	40	13	39	1	39	1	39	1	44	39	32	43	9	37	41	30	23	40	10	42	40	37	1	10	12	14	32	6	36	1	30	33	3	41	46	37	28	39	38
N19-00668	PRJNA745182	Salmonella enterica subsp. enterica	Raccoon	GCA_020673005.1	SAMN20150101	2011-06-23	R960	13	Agona	1	40	13	39	1	39	1	39	1	44	39	32	43	9	37	41	30	23	40	10	42	40	37	1	10	12	14	32	6	36	1	30	33	3	41	46	37	28	39	38
N19-00669	PRJNA745182	Salmonella enterica subsp. enterica	Soil	GCA_020672965.1	SAMN20150102	2011-11-07	S170	350	Newport	6	7	5	7	4	6	1	6	1	7	7	7	527	4	7	7	7	1	7	7	6	7	1	1	7	7	6	7	6	7	1	7	1	1	7	7	7	5	7	7
N19-00670	PRJNA745182	Salmonella enterica subsp. enterica	Soil	GCA_020672985.1	SAMN20150103	2011-11-07	S173	350	Newport	6	7	5	7	4	6	1	6	1	7	7	7	527	4	7	7	7	1	7	7	6	7	1	1	7	7	6	7	6	7	1	7	1	1	7	7	7	5	7	7
N19-00671	PRJNA745182	Salmonella enterica subsp. enterica	Raccoon	GCA_020672945.1	SAMN20150104	2011-07-22	R996	2848	IIIb 11:k:z53	146	1164	10	-2	88	350	194	164	25	1406	338	209	351	73	328	1474	162	3	1345	3	318	1130	105	3	124	76	12	193	83	303	2	16	29	59	252	1970	990	233	333	313
N19-00672	PRJNA745182	Salmonella enterica subsp. enterica	Raccoon	GCA_020672925.1	SAMN20150105	2011-07-22	R1167	404	Paratyphi B var. Java	1	604	5	15	1	611	1	410	1	719	15	36	627	4	539	735	1	1	713	7	23	608	57	1	7	13	1	78	1	96	3	5	83	1	25	893	1812	1	74	17
N19-00673	PRJNA745182	Salmonella enterica subsp. enterica	Raccoon	GCA_020672905.1	SAMN20150106	2011-08-30	R1078	350	Newport	6	7	5	7	4	6	1	6	1	7	7	7	527	4	7	7	7	1	7	7	6	7	1	1	7	7	6	7	6	7	1	7	1	1	7	7	7	5	7	7
N19-00674	PRJNA745182	Salmonella enterica subsp. enterica	Raccoon	GCA_020672885.1	SAMN20150107	2011-08-26	R926	350	Newport	6	7	5	7	4	6	1	6	1	7	7	7	527	4	7	7	7	1	7	7	6	7	1	1	7	7	6	7	6	7	1	7	1	1	7	7	7	5	7	7
N19-00675	PRJNA745182	Salmonella enterica subsp. enterica	Raccoon	GCA_020672865.1	SAMN20150108	2011-07-28	R475	13	Agona	1	40	13	39	1	39	1	39	1	44	39	32	43	9	37	41	30	23	40	10	42	40	37	1	10	12	14	32	6	36	1	30	33	3	41	46	37	28	39	38
N19-00676	PRJNA745182	Salmonella enterica subsp. enterica	Soil	GCA_020672825.1	SAMN20150109	2011-07-01	S213	13	Agona	1	40	13	39	1	39	1	39	1	44	39	32	43	9	37	41	30	23	40	10	42	40	37	1	10	12	14	32	6	36	1	30	33	3	41	46	37	28	39	38
N19-00677	PRJNA745182	Salmonella enterica subsp. enterica	Raccoon	GCA_020672845.1	SAMN20150110	2011-08-10	R919	350	Newport	6	7	5	7	4	6	1	6	1	7	7	7	527	4	7	7	7	1	7	7	6	7	1	1	7	7	6	7	6	7	1	7	1	1	7	7	7	5	7	7
N19-00678	PRJNA745182	Salmonella enterica subsp. enterica	Raccoon	GCA_020672805.1	SAMN20150111	2011-08-09	R1056	13	Agona	1	40	13	39	1	39	17	39	1	44	39	32	43	9	37	41	30	23	40	10	42	40	37	1	10	12	14	32	6	36	1	30	33	3	41	46	37	28	39	38
N19-00679	PRJNA745182	Salmonella enterica subsp. enterica	Raccoon	GCA_020672775.1	SAMN20150112	2011-08-10	R1202	13	Agona	1	40	13	39	1	39	1	39	1	44	39	32	43	9	37	41	30	23	40	10	42	40	37	1	10	12	14	32	6	36	1	30	33	3	41	46	37	28	39	38
N19-00680	PRJNA745182	Salmonella enterica subsp. enterica	Swine manure pit	GCA_020672765.1	SAMN20150113	2011-09-08	F-009	13	Agona	1	40	13	39	1	39	1	39	1	44	39	32	43	9	37	41	30	23	40	10	42	40	37	1	10	12	14	32	6	36	1	30	33	3	41	46	37	28	39	38
N19-00681	PRJNA745182	Salmonella enterica subsp. enterica	Swine manure pit	GCA_020672745.1	SAMN20150114	2011-10-08	F-010	638	Livingstone	1	45	1	115	18	613	1	140	1	724	579	322	630	4	540	47	81	7	178	7	44	45	408	1	38	32	14	6	301	502	14	140	64	10	391	51	549	31	44	513
N19-00682	PRJNA745182	Salmonella enterica subsp. enterica	Soil	GCA_020672685.1	SAMN20150115	2011-08-08	S283	638	Livingstone	1	45	1	115	18	613	1	140	1	724	579	322	630	4	540	47	81	7	178	7	44	45	408	1	38	32	14	6	301	502	14	140	64	10	391	51	549	31	44	513
N19-00683	PRJNA745182	Salmonella enterica subsp. enterica	Soil	GCA_020672725.1	SAMN20150116	2011-08-08	S295	350	Newport	6	7	5	7	4	6	1	6	1	7	7	7	527	4	7	7	7	1	7	7	6	7	1	1	7	7	6	7	6	7	1	7	1	1	7	7	7	5	7	7
N19-00684	PRJNA745182	Salmonella enterica subsp. enterica	Soil	GCA_020672705.1	SAMN20150117	2011-08-08	S298	350	Newport	6	7	5	7	4	6	1	6	1	7	7	7	527	4	7	7	7	1	7	7	6	7	1	1	7	7	6	7	6	7	1	7	1	1	7	7	7	5	7	7
N19-00685	PRJNA745182	Salmonella enterica subsp. enterica	Swine manure pit	GCA_020672665.1	SAMN20150118	2011-08-01	F-011	32	Infantis	8	10	5	10	2	9	1	9	1	10	10	10	10	4	10	44	10	8	10	7	9	65	8	5	1	10	6	10	6	5	4	10	9	1	10	10	10	9	10	10
N19-00686	PRJNA745182	Salmonella enterica subsp. enterica	Swine manure pit	GCA_020672605.1	SAMN20150119	2011-08-01	F-012	413	Mbandaka	38	72	13	67	1	70	11	67	2	80	68	9	76	4	65	79	48	15	70	7	74	77	68	10	7	42	28	13	2	68	3	47	33	12	68	83	69	52	72	71
N19-00687	PRJNA745182	Salmonella enterica subsp. enterica	Soil	GCA_020672615.1	SAMN20150120	2011-08-01	S326	350	Newport	6	7	5	7	4	6	1	6	1	7	7	7	527	4	7	7	7	1	7	7	6	7	1	1	7	7	6	7	6	7	1	7	1	1	7	7	7	5	7	7
N19-00688	PRJNA745182	Salmonella enterica subsp. enterica	Soil	GCA_020672645.1	SAMN20150121	2011-09-19	S397	350	Newport	6	7	5	7	4	6	1	6	1	7	7	7	527	4	7	7	7	1	7	7	6	7	1	1	7	7	6	7	6	7	1	7	1	1	7	7	7	5	7	7
N19-00689	PRJNA745182	Salmonella enterica subsp. enterica	Soil	GCA_020672565.1	SAMN20150122	2011-09-19	S403	11	Enteritidis	21	28	12	14	2	27	1	27	1	32	28	9	888	4	27	28	7	16	26	4	35	29	24	8	5	23	1	10	1	24	11	23	1	1	25	33	26	5	27	27
N19-00690	PRJNA745182	Salmonella enterica subsp. enterica	Swine manure pit	GCA_020672575.1	SAMN20150123	2011-09-19	F-013	638	Livingstone	1	45	1	115	18	613	1	140	1	724	579	322	630	4	540	47	81	7	178	7	44	45	408	1	38	32	14	6	301	502	14	140	64	10	391	51	549	31	44	513
N19-00691	PRJNA745182	Salmonella enterica subsp. enterica	Swine manure pit	GCA_020672545.1	SAMN20150124	2011-09-19	F-014	13	Agona	1	40	13	39	1	39	1	39	1	44	39	32	43	9	37	41	30	23	40	10	42	40	37	1	10	12	14	32	6	36	1	30	33	3	41	46	37	28	39	38
N19-00692	PRJNA745182	Salmonella enterica subsp. enterica	Raccoon	GCA_020672485.1	SAMN20150125	2011-09-21	R1098	32	Infantis	8	10	5	10	2	9	1	9	1	10	10	10	10	4	10	44	10	8	10	7	9	65	8	5	1	10	6	10	6	5	4	10	9	1	10	10	10	9	10	10
N19-00693	PRJNA745182	Salmonella enterica subsp. enterica	Raccoon	GCA_020672525.1	SAMN20150126	2011-09-21	R1099	32	Infantis	8	10	5	10	2	9	1	9	1	10	10	10	10	4	10	44	10	8	10	7	9	65	8	5	1	10	6	10	6	5	4	10	9	1	10	10	10	9	10	10
N19-00694	PRJNA745182	Salmonella enterica subsp. enterica	Raccoon	GCA_020672505.1	SAMN20150127	2011-09-27	R605	404	Paratyphi B var. Java	1	604	5	15	1	611	1	410	1	719	15	36	627	4	539	735	1	1	713	7	23	608	57	1	7	13	1	78	1	96	3	5	83	1	25	893	1812	1	74	17
N19-00695	PRJNA745182	Salmonella enterica subsp. enterica	Raccoon	GCA_020672465.1	SAMN20150128	2011-09-27	R606	404	Paratyphi B var. Java	1	604	5	15	1	611	1	410	1	719	15	36	627	4	539	735	1	1	713	7	23	608	57	1	7	13	1	78	1	96	3	5	83	1	25	893	1812	1	74	17
N19-00696	PRJNA745182	Salmonella enterica subsp. enterica	Raccoon	GCA_020672415.1	SAMN20150129	2011-09-29	R612	350	Newport	6	7	5	7	4	6	1	6	1	7	7	7	527	4	7	7	7	1	7	7	6	7	1	1	7	7	6	7	6	7	1	7	1	1	7	7	7	5	7	7
N19-00697	PRJNA745182	Salmonella enterica subsp. enterica	Raccoon	GCA_020672445.1	SAMN20150130	2011-09-29	R613	350	Newport	6	7	5	7	4	6	1	6	1	7	7	7	527	4	7	7	7	1	7	7	6	7	1	1	7	7	6	7	6	7	1	7	1	1	7	7	7	5	7	7
N19-00698	PRJNA745182	Salmonella enterica subsp. enterica	Raccoon	GCA_020672385.1	SAMN20150131	2011-09-28	R1071	404	Paratyphi B var. Java	1	604	5	15	1	611	1	410	1	719	15	36	627	4	539	735	1	1	713	7	23	608	57	1	7	13	1	78	1	96	3	5	83	1	25	893	1812	1	74	17
N19-00699	PRJNA745182	Salmonella enterica subsp. enterica	Soil	GCA_020672365.1	SAMN20150132	2011-09-19	S437	404	Paratyphi B var. Java	1	604	5	15	1	611	1	410	1	719	15	36	627	4	539	735	1	1	713	7	23	608	57	1	7	13	1	78	1	96	3	5	83	1	25	893	1812	1	74	17
N19-00700	PRJNA745182	Salmonella enterica subsp. enterica	Soil	GCA_020672405.1	SAMN20150133	2011-09-19	S448	350	Newport	6	7	5	7	4	6	1	6	1	7	7	7	527	4	7	7	7	1	7	7	6	7	1	1	7	7	6	7	6	7	1	7	1	1	7	7	7	5	7	7
N19-00701	PRJNA745182	Salmonella enterica subsp. enterica	Swine manure pit	GCA_020672325.1	SAMN20150134	2011-10-17	F-017	638	Livingstone	1	45	1	115	18	613	1	140	1	724	579	322	630	4	540	47	81	7	178	7	44	45	408	1	38	32	14	6	301	502	14	140	64	10	391	51	549	31	44	513
N19-00702	PRJNA745182	Salmonella enterica subsp. enterica	Swine manure pit	GCA_020672345.1	SAMN20150135	2011-10-17	F-018	638	Livingstone	1	45	1	115	18	613	1	140	1	724	579	322	630	4	540	47	81	7	178	7	44	45	408	1	38	32	14	6	301	502	14	140	64	10	391	51	549	31	44	513
N19-00703	PRJNA745182	Salmonella enterica subsp. enterica	Soil	GCA_020672305.1	SAMN20150136	2011-10-17	S511	32	Infantis	8	10	5	10	2	9	1	9	1	10	10	10	10	4	10	44	10	8	10	7	9	65	8	5	1	10	6	10	6	5	4	10	9	1	10	10	10	9	10	10
N19-00704	PRJNA745182	Salmonella enterica subsp. enterica	Soil	GCA_020672265.1	SAMN20150137	2011-10-17	S525	13	Agona	1	40	13	39	1	39	1	39	1	44	39	32	43	9	37	41	30	23	40	10	42	40	37	1	10	12	14	32	6	36	1	30	33	3	41	46	37	28	39	38
N19-00705	PRJNA745182	Salmonella enterica subsp. enterica	Swine manure pit	GCA_020672275.1	SAMN20150138	2011-03-10	F-016	13	Agona	1	40	13	39	1	39	1	39	1	44	39	32	43	9	37	41	30	23	40	10	42	40	37	1	10	12	14	32	6	36	1	30	33	3	41	46	37	28	39	38
N19-00706	PRJNA745182	Salmonella enterica subsp. enterica	Soil	GCA_020672185.1	SAMN20150139	2011-03-10	S459	32	Infantis	8	10	5	10	2	9	1	9	1	10	10	10	10	4	10	44	10	8	10	7	9	65	8	5	1	10	6	10	6	5	4	10	9	1	10	10	10	9	10	10
N19-00707	PRJNA745182	Salmonella enterica subsp. enterica	Raccoon	GCA_020672245.1	SAMN20150140	2011-10-26	R1325	404	Paratyphi B var. Java	1	604	5	15	1	611	1	410	1	719	15	36	627	4	539	735	1	1	713	7	23	608	57	1	7	13	1	78	1	96	3	5	83	1	25	893	1812	1	74	17
N19-00708	PRJNA745182	Salmonella enterica subsp. enterica	Swine manure pit	GCA_020672205.1	SAMN20150141	2011-10-25	F-019	65	Brandenburg	25	13	22	21	17	475	1	2	2	506	2	270	472	2	2	532	2	2	43	2	2	30	200	1	23	19	2	2	2	2	1	19	18	1	2	610	2	2	446	421
N19-00709	PRJNA745182	Salmonella enterica subsp. enterica	Swine manure pit	GCA_020672225.1	SAMN20150142	2011-10-25	F-020	13	Agona	1	40	13	39	1	39	1	39	1	44	39	32	43	9	37	41	30	23	40	10	42	40	37	1	10	12	14	32	6	36	1	30	33	3	41	46	37	28	39	38
N19-00710	PRJNA745182	Salmonella enterica subsp. enterica	Soil	GCA_020672165.1	SAMN20150143	2011-11-10	S563	2848	IIIb 11:k:z53	146	1164	10	-2	88	350	194	164	25	1406	338	209	351	73	328	1474	162	3	1345	3	318	1130	105	3	124	76	12	193	83	303	2	16	29	59	252	1970	990	233	333	313
N19-00711	PRJNA745182	Salmonella enterica subsp. enterica	Raccoon	GCA_020672145.1	SAMN20150144	2011-10-27	R996	350	Newport	6	7	5	7	4	6	1	6	1	7	7	7	527	4	7	7	7	1	7	7	6	7	1	1	7	7	6	7	6	7	1	7	1	1	7	7	7	5	7	7
N19-00712	PRJNA745182	Salmonella enterica subsp. enterica	Swine manure pit	GCA_020672105.1	SAMN20150145	2012-05-23	12-27-1	32	Infantis	8	10	5	10	2	9	1	9	1	10	10	10	10	4	10	44	10	8	10	7	9	65	8	5	1	10	6	10	6	5	4	10	9	1	10	10	10	9	10	10
N19-00713	PRJNA745182	Salmonella enterica subsp. enterica	Soil	GCA_020672085.1	SAMN20150146	2012-05-22	5005	32	Infantis	8	10	5	10	2	9	1	9	1	10	10	10	10	4	10	44	10	8	10	7	9	65	8	5	1	10	6	10	6	5	4	10	9	1	10	10	10	9	10	10
N19-00714	PRJNA745182	Salmonella enterica subsp. enterica	Raccoon	GCA_020672115.1	SAMN20150147	2012-05-24	R1161	32	Infantis	8	10	5	10	2	9	1	9	1	10	10	10	10	4	10	44	10	8	10	7	9	65	8	5	1	10	6	10	6	5	4	10	9	1	10	10	10	9	10	10
N19-00715	PRJNA745182	Salmonella enterica subsp. enterica	Raccoon	GCA_020672065.1	SAMN20150148	2012-05-24	R1164	32	Infantis	8	10	5	10	2	9	1	9	1	10	10	10	10	4	10	44	10	8	10	7	9	65	8	5	1	10	6	10	6	5	4	10	9	1	10	10	10	9	10	10
N19-00716	PRJNA745182	Salmonella enterica subsp. enterica	Soil	GCA_020672045.1	SAMN20150149	2012-05-22	5007	19	Typhimurium	1	5	1	1	1	1	1	1	1	1025	1	11	1	1	1	1	1	1	1	1	1	11	1	1	1	1	1	1	1	74	1	1	1	1	1	1	1	1	1	1
N19-00717	PRJNA745182	Salmonella enterica subsp. enterica	Raccoon	GCA_020672005.1	SAMN20150150	2012-05-29	R611	22	Braenderup	1	14	5	13	8	12	1	12	1	15	13	13	14	7	13	13	5	1	13	1	12	14	11	1	11	4	1	13	6	12	3	13	12	1	14	15	13	11	13	14
N19-00718	PRJNA745182	Salmonella enterica subsp. enterica	Raccoon	GCA_020672015.1	SAMN20150151	2012-05-30	R1169	404	Paratyphi B var. Java	1	604	5	15	1	611	1	410	1	719	15	36	627	4	539	735	1	1	713	7	23	608	57	1	7	13	1	78	1	96	3	5	83	1	25	893	1812	1	74	17
N19-00719	PRJNA745182	Salmonella enterica subsp. enterica	Swine manure pit	GCA_020671985.1	SAMN20150152	2012-12-06	2012-01-01	638	Livingstone	1	45	1	115	18	613	1	140	1	724	579	322	630	4	540	3878	81	7	178	7	44	45	408	1	38	32	14	6	301	502	14	140	64	10	391	51	549	31	44	513
N19-00720	PRJNA745182	Salmonella enterica subsp. enterica	Swine manure pit	GCA_020671965.1	SAMN20150153	2012-12-06	2012-03-01	638	Livingstone	1	45	1	115	18	613	1	140	1	724	579	322	630	4	540	3878	81	7	178	7	44	45	408	1	38	32	14	6	301	502	14	140	64	10	391	51	549	31	44	513
N19-00721	PRJNA745182	Salmonella enterica subsp. enterica	Raccoon	GCA_020671925.1	SAMN20150154	2012-06-13	R1110	350	Newport	6	7	5	7	4	6	1	6	1	7	7	7	527	4	7	7	7	1	7	7	6	7	1	1	7	7	6	7	6	7	1	7	1	1	7	7	7	5	7	7
N19-00722	PRJNA745182	Salmonella enterica subsp. enterica	Raccoon	GCA_020671945.1	SAMN20150155	2012-06-13	R1112	13	Agona	1	40	13	39	1	39	1	39	1	44	39	32	43	9	37	41	30	23	40	10	42	40	37	1	10	12	14	32	6	36	1	30	33	3	41	46	37	28	39	38
N19-00723	PRJNA745182	Salmonella enterica subsp. enterica	Raccoon	GCA_020671905.1	SAMN20150156	2012-06-12	R1194	350	Newport	6	7	5	7	4	6	1	6	1	7	7	7	527	4	7	7	7	1	7	7	6	7	1	1	7	7	6	7	6	7	1	7	1	1	7	7	7	5	7	7
N19-00724	PRJNA745182	Salmonella enterica subsp. enterica	Raccoon	GCA_020671885.1	SAMN20150157	2012-06-13	R1466	350	Newport	6	7	5	7	4	6	1	6	1	7	7	7	527	4	7	7	7	1	7	7	6	7	1	1	7	7	6	7	6	7	1	7	1	1	7	7	7	5	7	7
N19-00725	PRJNA745182	Salmonella enterica subsp. enterica	Raccoon	GCA_020671865.1	SAMN20150158	2012-06-14	R1202	13	Agona	1	40	13	39	1	39	1	39	1	44	39	32	43	9	37	41	30	23	40	10	42	40	37	1	10	12	14	32	6	36	1	30	33	3	41	46	37	28	39	38
N19-00726	PRJNA745182	Salmonella enterica subsp. enterica	Raccoon	GCA_020671825.1	SAMN20150159	2012-06-15	R1203	350	Newport	6	7	5	7	4	6	1	6	1	7	7	7	527	4	7	7	7	1	7	7	6	7	1	1	7	7	6	7	6	7	1	7	1	1	7	7	7	5	7	7
N19-00727	PRJNA745182	Salmonella enterica subsp. enterica	Raccoon	GCA_020671805.1	SAMN20150160	2012-06-15	R1208	350	Newport	6	7	5	7	4	6	1	6	1	7	7	7	527	4	7	7	7	1	7	7	6	7	1	1	7	7	6	7	6	7	1	7	1	1	7	7	7	5	7	7
N19-00728	PRJNA745182	Salmonella enterica subsp. enterica	Raccoon	GCA_020671835.1	SAMN20150161	2012-06-19	R1121	19	Typhimurium	1	5	1	1	1	1	1	1	1	12	1	11	1	1	1	1	1	1	1	1	1	357	1	1	1	1	1	1	1	1	1	1	1	1	1	12	1	1	329	1
N19-00729	PRJNA745182	Salmonella enterica subsp. enterica	Raccoon	GCA_020671765.1	SAMN20150162	2012-06-19	R1160	19	Typhimurium	1	5	1	1	1	1	1	1	1	12	1	11	1	1	1	1	1	1	1	1	1	357	1	1	1	1	1	1	1	1	1	1	1	1	1	12	1	1	329	1
N19-00730	PRJNA745182	Salmonella enterica subsp. enterica	Raccoon	GCA_020671785.1	SAMN20150163	2012-06-19	R1162	19	Typhimurium	1	5	1	1	1	1	1	1	1	12	1	11	1	1	1	1	1	1	1	1	1	357	1	1	1	1	1	1	1	1	1	1	1	1	1	12	1	1	329	1
N19-00731	PRJNA745182	Salmonella enterica subsp. enterica	Raccoon	GCA_020671715.1	SAMN20150164	2012-06-22	R1133	19	Typhimurium	1	5	1	1	1	1	1	1	1	12	1	11	1	1	1	1	1	1	1	1	1	357	1	1	1	1	1	1	1	1	1	1	1	1	1	12	1	1	329	1
N19-00732	PRJNA745182	Salmonella enterica subsp. enterica	Raccoon	GCA_020671745.1	SAMN20150165	2012-06-26	R1134	404	Paratyphi B var. Java	1	604	5	15	1	611	1	410	1	719	15	36	627	4	539	735	1	1	713	7	23	608	57	1	7	13	1	78	1	96	3	5	83	1	25	893	1812	1	74	17
N19-00733	PRJNA745182	Salmonella enterica subsp. enterica	Raccoon	GCA_020671705.1	SAMN20150166	2012-06-27	R1137	469	Rissen	208	586	7	494	133	597	1	187	1	700	562	78	607	4	435	708	6	18	691	7	559	262	395	14	7	68	14	13	116	144	1	28	221	3	380	863	535	142	248	505
N19-00734	PRJNA745182	Salmonella enterica subsp. enterica	Raccoon	GCA_020671675.1	SAMN20150167	2012-06-27	R1167	350	Newport	6	7	5	7	4	6	1	6	1	7	7	7	527	4	7	7	7	1	7	7	6	7	1	1	7	7	6	7	6	7	1	7	1	1	7	7	7	5	7	7
N19-00735	PRJNA745182	Salmonella enterica subsp. enterica	Swine manure pit	GCA_020671665.1	SAMN20150168	2012-11-07	2012-01-02	638	Livingstone	1	45	1	115	18	613	1	140	1	724	579	322	630	4	540	47	81	7	178	7	44	45	408	1	38	32	14	6	301	502	14	140	64	10	391	51	549	31	44	513
N19-00736	PRJNA745182	Salmonella enterica subsp. enterica	Soil	GCA_020671605.1	SAMN20150169	2012-07-01	5200	32	Infantis	8	10	5	10	2	9	1	9	1	10	10	10	10	4	10	44	10	8	10	7	9	65	8	5	1	10	6	10	6	5	4	10	9	1	10	10	10	9	10	10
N19-00737	PRJNA745182	Salmonella enterica subsp. enterica	Raccoon	GCA_020671645.1	SAMN20150170	2012-07-11	R1466	13	Agona	1	40	13	39	1	39	1	39	1	44	39	32	43	9	37	41	30	23	40	10	42	40	37	1	10	12	14	32	6	36	1	30	33	3	41	46	37	28	39	38
N19-00738	PRJNA745182	Salmonella enterica subsp. enterica	Raccoon	GCA_020671615.1	SAMN20150171	2012-07-11	R1056	350	Newport	6	7	5	7	4	6	1	6	1	7	7	7	527	4	7	7	7	1	7	7	6	7	1	1	7	7	6	7	6	7	1	7	1	1	7	7	7	5	7	7
N19-00739	PRJNA745182	Salmonella enterica subsp. enterica	Raccoon	GCA_020671575.1	SAMN20150172	2012-07-10	R1111	350	Newport	6	7	5	7	4	6	1	6	1	7	7	7	527	4	7	7	7	1	7	7	6	7	1	1	7	7	6	7	6	7	1	7	1	1	7	7	7	5	7	7
N19-00740	PRJNA745182	Salmonella enterica subsp. enterica	Raccoon	GCA_020671565.1	SAMN20150173	2012-07-11	R1199	13	Agona	1	40	13	39	1	39	1	39	1	44	39	32	43	9	37	41	30	23	40	10	42	40	37	1	10	12	14	32	6	36	1	30	33	3	41	46	37	28	39	38
N19-00741	PRJNA745182	Salmonella enterica subsp. enterica	Raccoon	GCA_020671545.1	SAMN20150174	2012-07-10	R1247	350	Newport	6	7	5	7	4	6	1	6	1	7	7	7	527	4	7	7	7	1	7	7	6	7	1	1	7	7	6	7	6	7	1	7	1	1	7	7	7	5	7	7
N19-00742	PRJNA745182	Salmonella enterica subsp. enterica	Raccoon	GCA_020671525.1	SAMN20150175	2012-07-10	R1249	13	Agona	1	40	13	39	1	39	1	39	1	44	39	32	43	9	37	41	30	23	40	10	42	40	37	1	10	12	14	32	6	36	1	30	33	3	41	46	37	28	39	38
N19-00743	PRJNA745182	Salmonella enterica subsp. enterica	Raccoon	GCA_020671505.1	SAMN20150176	2012-07-11	R1254	13	Agona	1	40	13	39	1	39	1	39	1	44	39	32	43	9	37	41	30	23	40	10	42	40	37	1	10	12	14	32	6	36	1	30	33	3	41	46	37	28	39	38
N19-00744	PRJNA745182	Salmonella enterica subsp. enterica	Raccoon	GCA_020671465.1	SAMN20150177	2012-07-11	R1257	32	Infantis	8	10	5	10	2	9	1	9	1	10	10	10	10	4	10	44	10	8	10	7	9	65	8	5	1	10	6	10	6	5	4	10	9	1	10	10	10	9	10	10
N19-00745	PRJNA745182	Salmonella enterica subsp. enterica	Raccoon	GCA_020671455.1	SAMN20150178	2012-07-12	R1260	13	Agona	1	40	13	39	1	39	1	39	1	44	39	32	43	9	37	41	30	23	40	10	42	40	37	1	10	12	14	32	6	36	1	30	33	3	41	46	37	28	39	38
N19-00746	PRJNA745182	Salmonella enterica subsp. enterica	Raccoon	GCA_020671445.1	SAMN20150179	2012-07-17	R1268	13	Agona	1	40	13	39	1	39	1	39	1	44	39	32	43	9	37	41	30	23	40	10	42	40	37	1	10	12	14	32	6	36	1	30	33	3	41	46	37	28	39	38
N19-00747	PRJNA745182	Salmonella enterica subsp. enterica	Raccoon	GCA_020671415.1	SAMN20150180	2012-07-18	R1126	19	Typhimurium	1	5	1	1	1	1	1	1	1	12	1	11	1	1	1	1	1	1	1	1	1	357	1	1	1	1	1	1	1	1	1	1	1	1	1	12	1	1	329	1
N19-00748	PRJNA745182	Salmonella enterica subsp. enterica	Raccoon	GCA_020671405.1	SAMN20150181	2012-07-25	R1168	26	Thompson	43	58	28	73	1	77	5	28	1	86	69	56	32	9	72	85	16	1	76	10	81	35	73	16	43	43	1	6	15	73	1	54	56	1	53	90	70	53	15	77
N19-00749	PRJNA745182	Salmonella enterica subsp. enterica	Raccoon	GCA_020671385.1	SAMN20150182	2012-07-11	R1277	32	Infantis	8	10	5	10	2	9	1	9	1	10	10	10	10	4	10	44	10	8	10	7	9	65	8	5	1	10	6	10	6	5	4	10	9	1	10	10	10	9	10	10
N19-00750	PRJNA745182	Salmonella enterica subsp. enterica	Raccoon	GCA_020671355.1	SAMN20150183	2012-07-12	R1262	32	Infantis	8	10	5	10	2	9	1	1605	1	10	10	10	10	4	10	44	10	8	10	7	9	65	8	5	1	10	6	10	6	5	4	10	9	1	10	10	10	9	10	10
N19-00751	PRJNA745182	Salmonella enterica subsp. enterica	Raccoon	GCA_020671345.1	SAMN20150184	2012-07-18	R1310	23	Oranienburg	17	24	9	24	8	23	1	24	2	28	24	22	26	2	24	273	20	10	23	5	22	25	22	7	15	117	6	8	2	229	1	22	20	1	24	27	24	17	24	25
N19-00752	PRJNA745182	Salmonella enterica subsp. enterica	Raccoon	GCA_020671325.1	SAMN20150185	2012-07-24	R1317	350	Newport	6	7	5	7	4	6	1	6	1	7	7	7	527	4	7	7	7	1	7	7	6	7	1	1	7	7	6	7	6	7	1	7	1	1	7	7	7	5	7	7
N19-00753	PRJNA745182	Salmonella enterica subsp. enterica	Soil	GCA_020671285.1	SAMN20150186	2012-07-01	5207	19	Typhimurium	1	5	1	1	1	1	1	1	1	12	1	11	1	1	1	1	1	1	1	1	1	357	1	1	1	1	1	1	1	1	1	1	1	1	1	12	1	1	329	1
N19-00754	PRJNA745182	Salmonella enterica subsp. enterica	Raccoon	GCA_020671305.1	SAMN20150187	2012-07-27	R1325	404	Paratyphi B var. Java	1	604	5	15	1	611	1	410	1	719	15	36	627	4	539	735	1	1	713	7	23	608	57	1	7	13	1	78	1	96	3	5	83	1	25	893	1812	1	74	17
N19-00755	PRJNA745182	Salmonella enterica subsp. enterica	Raccoon	GCA_020671265.1	SAMN20150188	2012-08-09	R1247	13	Agona	1	40	13	39	1	39	1	39	1	44	39	32	43	9	37	41	30	23	40	10	42	40	37	1	10	12	14	32	6	36	1	30	33	3	41	46	37	28	39	38
N19-00756	PRJNA745182	Salmonella enterica subsp. enterica	Raccoon	GCA_020671225.1	SAMN20150189	2012-08-08	R1277	13	Agona	1	40	13	39	1	39	1	39	1	44	39	32	43	9	37	41	30	23	40	10	42	40	37	1	10	12	14	32	6	36	1	30	33	3	41	46	37	28	39	38
N19-00757	PRJNA745182	Salmonella enterica subsp. enterica	Raccoon	GCA_020671235.1	SAMN20150190	2012-08-08	R1280	350	Newport	6	7	5	7	4	6	1	6	1	7	7	7	527	4	7	7	7	1	7	7	6	7	1	1	7	7	6	7	6	7	1	7	1	1	7	7	7	5	7	7
N19-00758	PRJNA745182	Salmonella enterica subsp. enterica	Raccoon	GCA_020671205.1	SAMN20150191	2012-08-08	R1281	13	Agona	1	40	13	39	1	39	1	39	1	44	39	32	43	9	37	41	30	23	40	10	42	40	37	1	10	12	14	32	6	36	1	30	33	3	41	46	37	28	39	38
N19-00759	PRJNA745182	Salmonella enterica subsp. enterica	Raccoon	GCA_020671175.1	SAMN20150192	2012-08-08	R1282	350	Newport	6	7	5	7	4	6	1	6	1	7	7	7	527	4	7	7	7	1	7	7	6	7	1	1	7	7	6	7	6	7	1	7	1	1	7	7	7	5	7	7
N19-00760	PRJNA745182	Salmonella enterica subsp. enterica	Raccoon	GCA_020671165.1	SAMN20150193	2012-08-08	R1283	32	Infantis	8	10	5	10	2	9	1	9	1	10	10	10	10	4	10	44	10	8	10	7	9	65	8	5	1	10	6	10	6	5	4	10	9	1	10	10	10	9	10	10
N19-00761	PRJNA745182	Salmonella enterica subsp. enterica	Soil	GCA_020671145.1	SAMN20150194	2012-07-08	5274	13	Agona	1	40	13	39	1	39	1	39	1	44	39	32	43	9	37	41	30	23	40	10	42	40	37	1	10	12	14	32	6	36	1	30	33	3	41	46	37	28	39	38
N19-00762	PRJNA745182	Salmonella enterica subsp. enterica	Soil	GCA_020671125.1	SAMN20150195	2012-07-08	5276	405	Hartford	215	609	1	14	1	56	1	415	1	730	583	9	635	4	115	745	16	16	720	1	578	616	24	4	5	224	56	290	119	1	122	29	22	1	67	907	557	5	234	517
N19-00763	PRJNA745182	Salmonella enterica subsp. enterica	Raccoon	GCA_020671085.1	SAMN20150196	2012-08-14	R1154	19	Typhimurium	1	5	1	1	1	1	1	1	1	12	1	11	1	1	1	1	1	1	1	1	1	357	1	1	1	1	1	1	1	1	1	1	1	1	1	12	1	1	329	1
N19-00764	PRJNA745182	Salmonella enterica subsp. enterica	Swine manure pit	GCA_020671095.1	SAMN20150197	2012-08-01	12-27-4	32	Infantis	8	10	5	10	2	9	1	9	1	10	10	10	10	4	10	44	10	8	10	7	9	65	8	5	1	10	6	10	6	5	4	10	9	1	10	10	10	9	10	10
N19-00765	PRJNA745182	Salmonella enterica subsp. enterica	Swine manure pit	GCA_020671035.1	SAMN20150198	2012-08-01	12-117-4	13	Agona	1	40	13	39	1	39	1	39	1	44	39	32	43	9	37	41	30	23	40	10	42	40	37	1	10	12	14	32	6	36	1	30	33	3	41	46	37	28	39	38
N19-00766	PRJNA745182	Salmonella enterica subsp. enterica	Soil	GCA_020671065.1	SAMN20150199	2012-08-01	5283	32	Infantis	8	10	5	10	2	9	1	9	1	10	10	10	10	4	10	44	10	8	10	7	9	65	8	5	1	10	6	10	6	5	4	10	9	1	10	10	10	9	10	10
N19-00767	PRJNA745182	Salmonella enterica subsp. enterica	Soil	GCA_020671005.1	SAMN20150200	2012-08-01	5288	19	Typhimurium	1	5	1	1	1	1	1	1	1	12	1	11	1	1	1	1	1	1	1	1	1	357	1	1	1	1	1	1	1	1	1	1	1	1	1	12	1	1	329	1
N19-00768	PRJNA745182	Salmonella enterica subsp. enterica	Soil	GCA_020671025.1	SAMN20150201	2012-04-09	5376	13	Agona	1	40	13	39	1	39	1	39	1	44	39	32	43	9	37	41	30	23	40	10	42	40	37	1	10	12	14	32	6	36	1	30	33	3	41	46	37	28	39	38
N19-00769	PRJNA745182	Salmonella enterica subsp. enterica	Soil	GCA_020670985.1	SAMN20150202	2012-04-09	5377	350	Newport	6	7	5	7	4	6	1	6	1	7	7	7	527	4	7	7	7	1	7	7	6	7	1	1	7	7	6	7	6	7	1	7	1	1	7	7	7	5	7	7
N19-00770	PRJNA745182	Salmonella enterica subsp. enterica	Soil	GCA_020670955.1	SAMN20150203	2012-08-01	5321	19	Typhimurium	1	5	1	1	1	1	1	1	1	12	1	11	1	1	1	1	1	1	1	1	1	357	1	1	1	1	1	1	1	1	1	1	1	1	1	12	1	1	329	1
N19-00771	PRJNA745182	Salmonella enterica subsp. enterica	Soil	GCA_020670905.1	SAMN20150204	2012-08-01	5322	26	Thompson	43	58	28	73	1	77	5	28	1	86	69	56	32	9	72	85	16	1	76	10	81	35	73	16	43	43	1	6	15	73	1	54	56	1	53	90	70	53	15	77
N19-00772	PRJNA745182	Salmonella enterica subsp. enterica	Swine manure pit	GCA_020670925.1	SAMN20150205	2012-08-08	2012-01-03	638	Livingstone	1	45	1	115	18	613	1	140	1	724	579	322	630	4	540	47	81	7	178	7	44	45	408	1	38	32	14	6	301	502	14	140	64	10	391	51	549	31	44	513
N19-00773	PRJNA745182	Salmonella enterica subsp. enterica	Raccoon	GCA_020670945.1	SAMN20150206	2012-08-10	R1288	350	Newport	6	7	5	7	4	6	1	6	1	7	7	7	527	4	7	7	7	1	7	7	6	7	1	1	7	7	6	7	6	7	1	7	1	1	7	7	7	5	7	7
N19-00774	PRJNA745182	Salmonella enterica subsp. enterica	Raccoon	GCA_020670885.1	SAMN20150207	2012-08-10	R1292	350	Newport	6	7	5	7	4	6	1	6	1	7	7	7	527	4	7	7	7	1	7	7	6	7	1	1	7	7	6	7	6	7	1	7	1	1	7	7	7	5	7	7
N19-00775	PRJNA745182	Salmonella enterica subsp. enterica	Raccoon	GCA_020670845.1	SAMN20150208	2012-08-23	R1337	26	Thompson	43	58	28	73	1	77	5	28	1	86	69	56	32	9	72	85	16	1	76	10	81	35	73	16	43	43	1	6	15	73	1	54	56	1	53	90	70	53	15	77
N19-00776	PRJNA745182	Salmonella enterica subsp. enterica	Raccoon	GCA_020670855.1	SAMN20150209	2012-09-07	R1372	405	Hartford	215	609	1	14	1	56	1	415	1	730	583	9	3099	4	115	745	16	16	720	1	578	616	24	4	5	224	56	290	119	1	122	29	22	1	67	907	557	5	234	517
N19-00777	PRJNA745182	Salmonella enterica subsp. enterica	Raccoon	GCA_020670805.1	SAMN20150210	2012-09-18	R1345	350	Newport	6	7	5	7	4	6	1	6	1	7	7	7	527	4	7	7	7	1	7	7	6	7	1	1	7	7	6	7	6	7	1	7	1	1	7	7	7	5	7	7
N19-00778	PRJNA745182	Salmonella enterica subsp. enterica	Raccoon	GCA_020670815.1	SAMN20150211	2012-09-11	R1376	26	Thompson	43	58	28	73	1	77	5	28	1	86	69	56	32	9	72	85	16	1	76	10	81	35	73	16	43	43	1	6	15	73	1	54	56	1	53	90	70	53	15	77
N19-00779	PRJNA745182	Salmonella enterica subsp. enterica	Raccoon	GCA_020670785.1	SAMN20150212	2012-09-05	R1359	13	Agona	1	40	13	39	1	39	1	39	1	44	39	32	43	9	37	41	30	23	40	10	42	40	37	1	10	12	14	32	6	36	1	30	33	3	41	46	37	28	39	38
N19-00780	PRJNA745182	Salmonella enterica subsp. enterica	Raccoon	GCA_020670745.1	SAMN20150213	2012-09-05	R1285	350	Newport	6	7	5	7	4	6	1	6	1	7	7	7	527	4	7	7	7	1	7	7	6	7	1	1	7	7	6	7	6	7	1	7	1	1	7	7	7	5	7	7
N19-00781	PRJNA745182	Salmonella enterica subsp. enterica	Raccoon	GCA_020670765.1	SAMN20150214	2012-09-05	R1261	350	Newport	6	7	5	7	4	6	1	6	1	7	7	7	527	4	7	7	7	1	7	7	6	7	1	1	7	7	6	7	6	7	1	7	1	1	7	7	7	5	7	7
N19-00782	PRJNA745182	Salmonella enterica subsp. enterica	Soil	GCA_020670705.1	SAMN20150215	2012-09-01	5423	26	Thompson	43	58	28	73	1	77	5	28	1	86	69	56	32	9	72	85	16	1	76	10	81	35	73	16	43	43	1	6	15	73	1	54	56	1	53	90	70	53	15	77
N19-00783	PRJNA745182	Salmonella enterica subsp. enterica	Soil	GCA_020670725.1	SAMN20150216	2012-09-01	5425	19	Typhimurium	1	5	1	1	1	1	1	1	1	12	1	11	1	1	1	1	1	1	1	1	1	357	1	1	1	1	1	1	1	1	1	1	1	1	1	12	1	1	329	1
N19-00784	PRJNA745182	Salmonella enterica subsp. enterica	Raccoon	GCA_020670685.1	SAMN20150217	2012-10-11	R1382	350	Newport	6	7	5	7	4	6	1	6	1	7	7	7	527	4	7	7	7	1	7	7	6	7	1	1	7	7	6	7	6	7	1	7	1	1	7	7	7	5	7	7
N19-00785	PRJNA745182	Salmonella enterica subsp. enterica	Raccoon	GCA_020670655.1	SAMN20150218	2012-10-10	R1383	26	Thompson	43	58	28	73	1	77	5	28	1	86	69	56	32	9	72	85	16	1	76	10	81	35	73	16	43	43	1	6	15	73	1	54	56	1	53	90	70	53	15	77
N19-00786	PRJNA745182	Salmonella enterica subsp. enterica	Raccoon	GCA_020670615.1	SAMN20150219	2012-10-10	R1358	350	Newport	6	7	5	7	4	6	1	6	1	7	7	7	527	4	7	7	7	1	7	7	6	7	1	1	7	7	6	7	6	7	1	7	1	1	7	7	7	5	7	7
N19-00787	PRJNA745182	Salmonella enterica subsp. enterica	Raccoon	GCA_020670605.1	SAMN20150220	2012-10-11	R1249	405	Hartford	215	609	1	14	1	56	1	415	1	730	583	9	635	4	115	745	16	16	720	1	578	616	24	4	5	224	56	290	119	1	122	29	22	1	67	907	557	5	234	517
N19-00788	PRJNA745182	Salmonella enterica subsp. enterica	Soil	GCA_020670645.1	SAMN20150221	2012-09-10	5462	350	Newport	6	7	5	7	4	6	1	6	1	7	7	7	527	4	7	7	7	1	7	7	6	7	1	1	7	7	6	7	6	7	1	7	1	1	7	7	7	5	7	7
N19-00789	PRJNA745182	Salmonella enterica subsp. enterica	Soil	GCA_020670575.1	SAMN20150222	2012-09-10	5473	13	Agona	1	40	13	39	1	39	1	39	1	44	39	32	43	9	37	41	30	23	40	10	42	40	37	1	10	12	14	32	6	36	1	30	33	3	41	46	37	28	39	38
N19-00790	PRJNA745182	Salmonella enterica subsp. enterica	Soil	GCA_020670525.1	SAMN20150223	2012-09-10	5475	26	Thompson	43	58	28	73	1	77	5	28	1	86	69	56	32	9	72	85	16	1	76	10	81	35	73	16	43	43	1	6	15	73	1	54	56	1	53	90	70	53	15	77
N19-00791	PRJNA745182	Salmonella enterica subsp. enterica	Soil	GCA_020670565.1	SAMN20150224	2012-09-10	5479	350	Newport	6	7	5	7	4	6	1	6	1	7	7	7	527	4	7	7	7	1	7	7	6	7	1	1	7	7	6	7	6	7	1	7	1	1	7	7	7	5	7	7
N19-00792	PRJNA745182	Salmonella enterica subsp. enterica	Soil	GCA_020670505.1	SAMN20150225	2012-10-15	5481	13	Agona	1	40	13	39	1	39	1	39	1	44	39	32	43	9	37	41	30	23	40	10	42	40	37	1	10	12	14	32	6	36	1	30	33	3	41	46	37	28	39	38
N19-00793	PRJNA745182	Salmonella enterica subsp. enterica	Swine manure pit	GCA_020670535.1	SAMN20150226	2012-11-10	2012-03-05	638	Livingstone	1	45	1	115	18	613	1	140	1	724	579	322	630	4	540	47	81	7	178	7	44	45	408	1	38	32	14	6	301	502	14	140	64	10	391	51	549	31	44	513
N19-00794	PRJNA745182	Salmonella enterica subsp. enterica	Raccoon	GCA_020670485.1	SAMN20150227	2013-06-07	R1414	-	Newport	6	7	5	7	4	6	1	6	1	7	7	7	527	4	7	7	7	1	7	7	6	7	1	1	7	7	6	7	6	7	1	7	1	1	7	7	7	5	7	7
N19-00795	PRJNA745182	Salmonella enterica subsp. enterica	Raccoon	GCA_020670455.1	SAMN20150228	2013-06-12	R1418	11	Enteritidis	21	28	12	37	2	27	1	27	1	32	28	9	41	4	27	28	7	16	26	4	35	29	24	8	5	23	1	10	1	24	11	23	1	9	25	33	26	5	27	27
N19-00796	PRJNA745182	Salmonella enterica subsp. enterica	Raccoon	GCA_020670445.1	SAMN20150229	2013-06-14	R1422	350	Newport	6	7	5	7	4	6	1	6	1	7	7	7	527	4	7	7	7	1	7	7	6	7	1	1	7	7	6	7	6	7	1	7	1	1	7	7	7	5	7	7
N19-00797	PRJNA745182	Salmonella enterica subsp. enterica	Soil	GCA_020670365.1	SAMN20150230	2013-06-01	6096	19	Typhimurium	1	5	1	1	1	1	1	1	1	12	1	11	1	1	1	1	1	1	1	1	1	357	1	1	1	1	1	1	1	1	1	1	1	1	1	12	1	1	329	1
N19-00798	PRJNA745182	Salmonella enterica subsp. enterica	Raccoon	GCA_020670415.1	SAMN20150231	2013-07-09	R1465	-	Newport	6	7	5	7	4	6	1	6	1	7	7	7	527	4	7	7	7	1	7	7	6	7	1	1	7	7	6	7	6	7	1	7	1	1	7	7	7	5	7	7
N19-00799	PRJNA745182	Salmonella enterica subsp. enterica	Raccoon	GCA_020670405.1	SAMN20150232	2013-07-09	R1466	32	Infantis	8	10	5	10	2	9	1	9	1	10	10	10	10	4	10	44	10	8	10	7	9	65	8	5	1	10	6	10	6	5	4	10	9	1	10	10	10	9	10	10
N19-00800	PRJNA745182	Salmonella enterica subsp. enterica	Raccoon	GCA_020670385.1	SAMN20150233	2013-06-26	R1449	15	Heidelberg	20	69	153	60	1	9	1	65	1	12	5	54	23	4	63	1	46	1	25	10	72	16	65	4	37	22	1	46	4	65	1	50	1	1	66	80	66	5	70	28
N19-00801	PRJNA745182	Salmonella enterica subsp. enterica	Raccoon	GCA_020670345.1	SAMN20150234	2013-07-16	R1485	544	Molade	6	234	1	215	18	236	1	190	1	271	225	157	242	4	223	254	1	15	251	7	1178	223	179	1	94	100	31	134	1	50	1	165	27	12	175	46	618	49	231	227
N19-00802	PRJNA745182	Salmonella enterica subsp. enterica	Soil	GCA_020670295.1	SAMN20150235	2013-07-01	6153	-	Newport	6	7	5	7	4	6	1	6	1	7	7	7	527	4	7	7	7	1	7	7	6	7	1	1	7	7	6	7	6	7	1	7	1	1	7	7	7	5	7	7
N19-00803	PRJNA745182	Salmonella enterica subsp. enterica	Raccoon	GCA_020670265.1	SAMN20150236	2013-07-16	R1486	308	Poona	75	32	9	21	17	141	1	16	2	692	56	8	1385	2	128	147	39	77	43	14	135	139	126	1	23	71	2	83	9	11	8	2	2	1	2	844	131	2	132	500
N19-00804	PRJNA745182	Salmonella enterica subsp. enterica	Raccoon	GCA_020670305.1	SAMN20150237	2013-08-09	R1296	350	Newport	6	7	5	7	4	6	1	6	1	7	7	7	527	4	7	7	7	1	7	7	6	7	1	1	7	7	6	7	6	7	1	7	1	1	7	7	7	5	7	7
N19-00805	PRJNA745182	Salmonella enterica subsp. enterica	Raccoon	GCA_020670285.1	SAMN20150238	2013-08-20	R1533	26	Thompson	43	58	28	73	1	77	5	28	1	86	69	56	32	9	72	85	16	1	76	10	81	35	73	16	43	43	1	6	15	73	1	54	56	1	53	90	70	53	15	77
N19-00806	PRJNA745182	Salmonella enterica subsp. enterica	Soil	GCA_020670245.1	SAMN20150239	2013-04-11	6491	404	Paratyphi B var. Java	1	604	5	15	1	611	17	410	1	719	15	36	627	4	539	735	1	1	713	7	23	608	57	1	7	13	1	78	1	96	3	5	83	1	25	893	1812	1	74	17
N19-00807	PRJNA745182	Salmonella enterica subsp. enterica	Soil	GCA_020670165.1	SAMN20150240	2013-04-11	6496	26	Thompson	43	58	28	73	1	77	5	28	1	86	69	56	32	9	72	85	16	1	76	10	81	35	73	16	43	43	1	6	15	73	1	54	56	1	53	90	70	53	15	77
N19-00808	PRJNA745182	Salmonella enterica subsp. enterica	Soil	GCA_020670225.1	SAMN20150241	2013-04-11	6499	308	Poona	75	32	9	21	17	141	1	16	2	692	56	8	1385	2	128	147	39	77	43	14	135	139	126	1	23	71	2	83	9	11	8	2	2	1	2	844	131	2	132	500
N19-00809	PRJNA745182	Salmonella enterica subsp. enterica	Soil	GCA_020670185.1	SAMN20150242	2013-08-09	6326	350	Newport	6	7	5	7	4	6	1	6	1	7	7	7	527	4	7	7	7	1	7	7	6	7	1	1	7	7	6	7	6	7	1	7	1	1	7	7	7	5	7	7
N19-00810	PRJNA745182	Salmonella enterica subsp. enterica	Swine manure pit	GCA_020670175.1	SAMN20150243	2013-09-23	2013-02-04	308	Poona	75	32	9	21	17	141	1	16	2	692	56	8	1385	2	128	147	39	77	43	14	135	139	126	1	23	71	2	83	9	11	8	2	2	1	2	844	131	2	132	500
N19-00811	PRJNA745182	Salmonella enterica subsp. enterica	Soil	GCA_020670145.1	SAMN20150244	2013-09-23	6379	308	Poona	75	32	9	21	17	141	1	16	2	692	56	8	1385	2	128	147	39	77	43	14	135	139	126	1	23	71	2	83	9	11	8	2	2	1	2	844	131	2	132	500
N19-00812	PRJNA745182	Salmonella enterica subsp. enterica	Raccoon	GCA_020670105.1	SAMN20150245	2013-09-25	R1556	350	Newport	6	7	5	7	4	6	1	6	1	7	7	7	527	4	7	7	7	1	7	7	6	7	1	1	7	7	6	7	6	7	1	7	1	1	7	7	7	5	7	7
N19-00813	PRJNA745182	Salmonella enterica subsp. enterica	Raccoon	GCA_020670075.1	SAMN20150246	2013-09-26	R1559	26	Thompson	43	58	28	73	1	77	5	28	1	86	69	56	32	9	72	85	16	1	76	10	81	35	73	16	43	43	1	6	15	73	1	54	56	1	53	90	70	53	15	77
[truncated: 2,962 more columns]
